# Supplementary material for: Novel PCR-Based Detection Methods for the Lettuce Bacterial Leaf Spot Pathogen, Xanthomonas hortorum pv. vitians Morinière et al., 2020
Source: Plants (Basel). 2025 Mar 19;14(6):964. doi: 10.3390/plants14060964 (PMC11944428; doi:10.3390/plants14060964)
Supplement: Supplementary file 1 [file plants-14-00964-s001.zip]

Archive with 2 entries (2 files):
- Supplemental Tables 1 and 2.xlsx
- plants-3469597-supplementary.pdf
