# Supplementary material for: Novel PCR-Based Detection Methods for the Lettuce Bacterial Leaf Spot Pathogen, Xanthomonas hortorum pv. vitians Morinière et al., 2020
Source: Plants (Basel). 2025 Mar 19;14(6):964. doi: 10.3390/plants14060964 (PMC11944428; doi:10.3390/plants14060964)
Supplement: Supplementary file 1 [file plants-14-00964-s001.zip › Supplemental Tables 1 and 2.xlsx]

## Sheet: Table S1
Table S1. Gene clusters identified using anvi'o and the in silico evaluation of their content and specificity.
Cluster name	Unique to	Protein Seqeunce	Dna sequence	Conserved Domains NCBI	Desired specificity using BLAST?
GC3895	Xhv only	MDAGGALRTGVYEWYMPVTSTDRIRLAMSAAVLLSALSVTNHRPQCHCGQSKNNA	ATGGATGCGGGCGGCGCGCTCAGAACCGGAGTGTACGAGTGGTACATGCCGGTTACGAGCACCGACCGCATCCGCCTGGCGATGAGCGCAGCGGTTTTGTTATCCGCTCTTAGTGTCACTAACCACCGCCCGCAGTGTCACTGCGGGCAATCCAAGAACAACGCGTGA	none	No
GC3879	Xhv only	MQEIIEVQLEGPLFFAREDEERFFGWLYDLPAFHDVEGRGRVLHLRLSVPVDVDTVEQLLVICHRWKMDNAPLAPLKTGAVADHVLWRSE	ATGCAAGAAATCATCGAAGTTCAGCTTGAAGGACCGCTCTTCTTTGCAAGAGAAGACGAGGAGCGTTTCTTCGGTTGGCTTTATGATTTGCCTGCTTTTCATGACGTTGAGGGCAGGGGGCGTGTCTTACACCTGCGCCTGAGTGTCCCGGTAGATGTCGATACGGTCGAGCAGTTGCTGGTCATTTGCCATCGTTGGAAGATGGACAACGCCCCTCTCGCGCCACTGAAAACCGGTGCCGTTGCCGATCACGTCTTGTGGCGCTCTGAATAA	none	No
GC3880	Xhv only	MGGFSIWHWIIVLFFFCSIAAVISLIVWVAKRASRKSPIATTGSAVPKTAQSRLLELDTLRSQQLITDAEYHQRRTHILSDI	ATGGGCGGCTTTAGCATCTGGCACTGGATCATCGTTCTCTTCTTTTTTTGCAGCATCGCTGCTGTCATCAGCCTGATCGTCTGGGTCGCGAAGCGGGCGTCGCGCAAATCACCAATCGCGACGACAGGGTCGGCAGTACCAAAGACCGCTCAATCCAGGCTGTTGGAACTGGACACCCTGAGGTCGCAGCAGTTGATCACGGATGCGGAATATCACCAGCGCCGCACCCACATCCTGAGCGACATCTAA	mttA/Hcf106 family	No
GC3887	Xhv only	MSNTKSRTLRYKKADYLRKGSHDLQSLVQQAVTRLGGVQRREQVDVLHGTRTVLTSVRSSLGMLVGKLMLYTPGQQQKFLELDDTTQDYKLDALPVGMGEGGAPREFVESFLYVAIFERHVMFIGSTSLRSSQLESHLNWLLKKAELLDPEDFLFLEDQQSEKAVALLRSTPVKAIEIGGEIEFEETERVATKRRTKDRETEPGHKIMKPIGALADAAASVFGPIFTDASLKSPLKHKEHVGFKMSLQYRNRKKTREGYELMDQLAVFGRHFDAGECVVRLEGGGLLEGDDIKVARSLSFTVLADGRLEEPAVWEVIYEWLQSAIKGQVVGA	ATGTCTAACACCAAGTCAAGGACGTTGCGGTACAAGAAGGCTGACTACTTGCGGAAAGGTAGTCACGATTTGCAGAGTCTGGTCCAGCAGGCCGTCACCCGCCTAGGCGGCGTGCAGCGTCGCGAGCAGGTAGATGTCCTGCATGGAACGCGGACTGTATTGACCAGTGTGCGGTCGAGCTTGGGCATGTTAGTTGGCAAGCTGATGCTTTACACGCCTGGCCAACAGCAGAAGTTCCTCGAGCTCGACGACACGACGCAAGACTACAAACTTGATGCCCTGCCAGTTGGAATGGGTGAAGGCGGGGCGCCACGCGAGTTTGTTGAATCGTTCCTCTACGTTGCGATTTTCGAGCGCCATGTGATGTTCATCGGCAGCACGTCGCTGAGGTCGTCTCAA…	none	Yes
GC3889	Xhv only	MASGKTLNAEAICQAYGLKRVVELDERLQRKGEDWPLSQNDVLMLTNDHALAERAAQRMRIQTVAIVEARERVGASWRAPR	ATGGCCAGCGGCAAGACGCTCAACGCCGAGGCGATCTGCCAGGCCTATGGACTCAAGCGCGTGGTCGAGTTAGATGAGCGACTGCAACGCAAAGGCGAGGACTGGCCGCTGAGCCAGAATGACGTGCTCATGCTCACCAACGACCATGCACTGGCCGAGCGCGCTGCCCAGCGCATGCGTATCCAGACGGTGGCCATTGTCGAGGCGCGTGAGCGGGTCGGTGCCAGCTGGAGGGCGCCGCGATGA	none	Yes
GC3947	Xhv only	SAAFLKACALLDLYWEDDRTRRYPNNGRHALLATCTPTISTGPCPPTVAGPYAAWMPRKSLQGRTCSVSRDGGRARALQLGHRSSCGIDAIQERTCGVSRDGGRARALQPSDRSSCGIEAVQERTCDVSRDGGRARALQQTRKSSALQPTNPHRSITSQGERKAAIVGMHPALPAHIDPHAASIGQAATALAFNHLSPTAAPRPGAPAETPRTRARAAVAAGVPASPR	TCGGCTGCTTTCTTAAAAGCTTGTGCGTTGCTCGACCTGTATTGGGAAGATGACCGAACGCGCCGTTATCCGAACAACGGGCGTCATGCCTTGCTTGCAACATGCACACCGACCATCTCGACTGGTCCTTGCCCGCCCACCGTCGCGGGACCTTACGCGGCATGGATGCCGCGTAAGAGCTTACAGGGACGTACTTGCAGCGTGTCCCGCGATGGTGGGCGGGCAAGGGCCCTGCAGCTAGGCCACAGATCATCATGCGGCATTGATGCCATACAAGAACGTACTTGCGGCGTGTCCCGCGATGGTGGGCGGGCAAGGGCCTTGCAACCAAGTGACAGATCATCATGCGGCATTGAAGCCGTACAAGAACGTACTTGCGACGTGTCCCGCGATGGTGGG…	none	No
GC3979	Xhv only	MALRATDQQMHRRLRLRDRLPHQRNRTFAVAIGAVAGVLLGAGLHQCLQQTRVRAFAVVVAKTDAYGAALPVHHNPLAACATARNSARPLFIVSCHSRSGSES	ATGGCGCTGCGTGCCACCGACCAACAGATGCACCGCCGCCTGCGGTTGCGCGACCGCCTGCCGCATCAACGCAATCGCACGTTCGCTGTGGCGATCGGTGCCGTAGCCGGCGTTCTGCTCGGCGCTGGCCTGCACCAGTGCCTGCAGCAGACGCGGGTGCGCGCCTTCGCTGTAGTCGTTGCGAAAACTGATGCGTACGGCGCTGCCCTGCCCGTCCATCACAACCCCTTGGCTGCCTGCGCAACCGCGCGGAACAGTGCGCGGCCCTTGTTCATCGTCTCCTGCCATTCCAGGTCGGGATCGGAGTCGTAG	none	No
GC3981	Xhv only	MTSLTALRLGESGRCRKDDLLTLLLGLMLLSPASTPLVWSGLLTCCCVLPAGSCRAGELSVYVSLPELTRSTEPQIPMDEHLIVEGRFIMCKNIPVEKWKREAIDLCANRGHQHRFQHAMHDQWNTERYMDSGGSDAWTAPCGHLAVSLRVPNPATTTFDTPPAGHRLPTVDDCPRTFGVVDAPFCRLPARHRHCCRHW	ATGACCTCGCTGACAGCCCTGAGGCTCGGCGAGAGTGGGCGCTGTCGTAAAGACGATCTGCTCACACTCCTGCTAGGGCTCATGCTGCTCAGTCCTGCCAGCACACCACTTGTCTGGTCGGGGCTGTTGACATGCTGCTGCGTGTTGCCCGCTGGCAGCTGCCGGGCCGGAGAACTTTCGGTATATGTGAGTCTTCCGGAATTGACACGATCGACGGAACCGCAAATACCCATGGATGAGCACCTGATTGTTGAAGGCCGCTTCATCATGTGCAAGAACATCCCTGTCGAAAAATGGAAGCGCGAAGCGATTGACTTGTGTGCGAATCGTGGGCATCAGCATCGCTTCCAGCACGCGATGCACGACCAATGGAATACTGAGCGATACATGGACTCTGGT…	none	No
GC3897	Xhv only	MQEIIEVQLEGPLFFAREDEERFFGWLYDLPAFHDVEGRGRVLHLRLSVPVDVDTVEQLLVICHRWKMDNAPLAPLKTGAVADHVLWRSE-	TTATTCAGAGCGCCACAAGACGTGATCGGCAACGGCACCGGTTTTCAGTGGCGCGAGAGGGGCGTTGTCCATCTTCCAACGATGGCAAATGACCAGCAACTGCTCGACCGTATCGACATCTACCGGGACACTCAGGCGCAGGTGTAAGACACGCCCCCTGCCCTCAACGTCATGAAAAGCAGGCAAATCATAAAGCCAACCGAAGAAACGCTCCTCGTCTTCTCTTGCAAAGAAGAGCGGTCCTTCAAGCTGAACTTCGATGATTTCTTGCAT	none	No
GC3898	Xhv only	VDVDTVEQLLVICHRWKMDNAPLAPLKTGAVADHVLWRSE-	TTAGATGTCGCTCAGGATGTGGGTGCGGCGCTGGTGATATTCCGCATCCGTGATCAACTGCTGCGACCTCAGGGTGTCCAGTTCCAACAGCCTGGATTGAGCGGTCTTTGGTACTGCCGACCCTGTCGTCGCGATTGGTGATTTGCGCGACGCCCGCTTCGCGACCCAGACGATCAGGCTGATGACAGCAGCGATGCTGCAAAAAAAGAAGAGAACGATGATCCAGTGCCAGATGCTAAAGCCGCCCAT	mttA/Hcf106 family	No
GC3906	Xhv only	MSNTKSRTLRYKKADYLRKGSHDLQSLVQQAVTRLGGVQRREQVDVLHGTRTVLTSVRSSLGMLVGKLMLYTPGQQQKFLELDDTTQDYKLDALPVGMGEGGAPREFVESFLYVAIFERHVMFIGSTSLRSSQLESHLNWLLKKAELLDPEDFLFLEDQQSEKAVALLRSTPVKAIEIGGEIEFEETERVATKRRTKDRETEPGHKIMKPIGALADAAASVFGPIFADASLKSPLKHKEHVGFKMSLQYRNRKKTREGYELMDQLAVFGRHFDAGECVVRLEGGGLLEGDDIKVARSLSFTVLADGRLEEPAVWEVIYEWLQSAIKGQVVGA	ATGTCTAACACCAAGTCAAGGACGTTGCGGTACAAGAAGGCTGACTACTTGCGGAAAGGTAGTCACGATTTGCAGAGTCTGGTCCAGCAGGCCGTCACCCGCCTAGGCGGCGTGCAGCGTCGCGAGCAGGTAGATGTCCTGCATGGAACGCGGACTGTATTGACCAGTGTGCGGTCGAGCTTGGGCATGTTAGTTGGCAAGCTGATGCTTTACACGCCTGGCCAACAGCAGAAGTTCCTCGAGCTCGACGACACGACGCAAGACTACAAACTTGATGCCCTGCCAGTTGGAATGGGTGAAGGCGGGGCGCCACGCGAGTTTGTTGAATCGTTCCTCTACGTTGCGATTTTCGAGCGCCATGTGATGTTCATCGGCAGCACGTCGCTGAGGTCGTCTCAA…	none	Yes
GC3908	Xhv only	VNRTEESASRCRAALTGHVNTFWMMSSRPPSYRNAFVSLARQLISRGIGEHEFKPTYNYSRAPRDRRRTSSDGAKAPRPYSNRNGRALFCQSVGAAIFRKRYESTGWRVSHRCAPNWRRYSLCPYGDAAIVQALIGCTAERCRHLAREAARDISHMEGRQGFV-	GTGAATCGGACAGAAGAGTCAGCGTCTCGCTGTCGTGCCGCGCTGACTGGACACGTCAATACATTTTGGATGATGAGCTCGCGGCCGCCCAGCTACCGAAACGCGTTCGTAAGCCTGGCAAGGCAATTGATAAGCCGGGGCATTGGTGAACATGAGTTCAAACCCACGTACAACTACAGCCGCGCTCCCCGAGACCGTCGGCGCACGTCTTCTGACGGAGCGAAAGCGCCTCGGCCTTACTCAAATCGAAATGGCCGAGCGCTGTTCTGTCAGTCGGTGGGCGCAGCTATATTTCGAAAAAGATACGAATCTACCGGGTGGCGCGTATCTCATCGCTGCGCACCAAATTGGCGTCGATATTCTCTATGTCCTTACGGGGACGCCGCCATCGTACAAGCG…	HipB XRE-family HTH domain	No
GC3909	Xhv only	MAESILVYGPMASGKTLNAEAICQAYGLKRVVELDERLQRKGEDWPLSQNDVLMLTNDHALAERAAQRMRIQTVAIVEARERVGASWRAPR-	TCATCGCGGCGCCCTCCAGCTGGCACCGACCCGCTCACGCGCCTCGACAATGGCCACCGTCTGGATACGCATGCGCTGGGCAGCGCGCTCGGCCAGTGCATGGTCGTTGGTGAGCATGAGCACGTCATTCTGGCTCAGCGGCCAGTCCTCGCCTTTGCGTTGCAGTCGCTCATCTAACTCGACCACGCGCTTGAGTCCATAGGCCTGGCAGATCGCCTCGGCGTTGAGCGTCTTGCCGCTGGCCATCGGCCCATAAACCAAGATTGACTCAGCCAT	BRR2 super family	Yes
GC3991	Xhv only	MNSDDSPQDQLMSYGEMHGW	ATGAACAGTGACGACAGCCCACAAGATCAACTCATGTCGTATGGAGAGATGCACGGTTGG	none	Yes
GC3997	Xhv only	MVDITDPKGAKREIEQEAYRHYEQLSGTTLARRPDGTFQSQGH	ATGGTCGATATCACCGATCCAAAGGGTGCCAAGCGTGAGATTGAGCAGGAAGCGTATCGGCACTACGAGCAGCTGAGCGGCACGACGTTGGCAAGGCGTCCCGATGGCACCTTCCAGTCACAGGGGCAC	none	No - no Xhv r2 strains detected
GC3952	Xhv only	RTEESASRCRAALTGHVNTFWMMSSRPPSYRNAFVSLARQSISRGIGEHEFKPTYNYSRAPRDRRRTSSDGAKAPRPYSNRNGRALFCQSVGAAIFRKRYESTGWRVSHRCAPNWRRYSLCPYGDAAIVQALIGCTAERCRHLAREAARDISHMEGRQGFV	CGGACAGAAGAGTCAGCGTCTCGCTGTCGTGCCGCGCTGACTGGACACGTCAATACATTTTGGATGATGAGCTCGCGGCCGCCCAGCTACCGAAACGCGTTCGTAAGCCTGGCAAGGCAATCGATAAGCCGGGGCATTGGTGAACATGAGTTCAAACCCACGTACAACTACAGCCGCGCTCCCCGAGACCGTCGGCGCACGTCTTCTGACGGAGCGAAAGCGCCTCGGCCTTACTCAAATCGAAATGGCCGAGCGCTGTTCTGTCAGTCGGTGGGCGCAGCTATATTTCGAAAAAGATACGAATCTACCGGGTGGCGCGTATCTCATCGCTGCGCACCAAATTGGCGTCGATATTCTCTATGTCCTTACGGGGACGCCGCCATCGTACAAGCGTTGATT…		No - no Xhv r2 strains detected
GC3980	Xhv r1 only	MATTHNPLLLVAAGLNALAALLHLGCIAAGPAGYRLLGAGDGMAQMASAGHWYPTVVTLIIVSILLVWALYALSGAGLVRRLPLLRWVLLAITGVYLLRGLFFVPLMAHFPGNSMTFWYASSAICLAFGIVHAVGLRQSWSRL	ATGGCTACTACGCACAATCCACTCCTGTTAGTAGCTGCCGGTCTGAACGCGCTCGCTGCACTGCTGCATCTCGGCTGCATCGCTGCCGGTCCAGCGGGGTACCGTCTCCTCGGCGCTGGCGACGGCATGGCTCAAATGGCATCCGCCGGGCACTGGTACCCGACAGTAGTTACATTGATTATCGTCAGCATTCTGTTGGTGTGGGCCCTTTATGCCTTATCAGGCGCAGGTCTTGTTCGCCGACTCCCTCTACTCCGCTGGGTTCTACTAGCCATTACCGGTGTTTACCTGCTGCGCGGTCTTTTCTTCGTACCTCTCATGGCACACTTCCCGGGCAACAGCATGACATTCTGGTACGCCAGCTCAGCCATCTGTCTGGCCTTTGGCATTGTTCATGCC…	none	No - Xhv r3 strains detected only
GC4021	Xhv r1 only	MPKPKTPATVYGTRLRHARMAMGWTQAELAERIGMVDSVSGATRVSRYETGQHDPDPATAEALAKALDLPVAYFHATSDLLAEVILVVSQLPAAKQREALNLVKGLLPTHHR	ATGCCCAAACCCAAGACACCGGCCACGGTCTATGGCACGCGTCTGCGCCACGCGCGGATGGCCATGGGCTGGACCCAAGCCGAGCTGGCGGAGCGCATTGGGATGGTGGACTCGGTGTCGGGAGCCACTCGGGTGAGCCGCTACGAGACGGGGCAACATGACCCGGACCCCGCAACGGCTGAGGCCTTAGCAAAGGCGCTGGACTTGCCGGTGGCCTACTTTCATGCGACGTCAGACCTTCTGGCAGAGGTGATTCTTGTGGTGTCCCAACTGCCGGCGGCGAAGCAGCGCGAGGCTCTGAACCTTGTGAAGGGCTTGCTCCCCACGCATCATCGCTGA	Helix-turn-helix XRE-family like proteins. Prokaryotic DNA binding proteins belonging to the ...	*No - not all Xhv r1 strains detected, some non-targets detected
GC4320	Xhv r2 only	MTFDRALWASTYSRTNFPKFPCPTCKNGRLHLDKESIQVDEPTYSKDGSAHTDWEPDWDVQRFRLSLTCDTNSCGEVVVVSGDTTLSQYYDEEDSQWAYEALLRPRSFFPAPNIVSLP	ATGACTTTTGACCGAGCATTGTGGGCCAGCACTTACAGTCGCACCAATTTCCCTAAATTCCCTTGCCCCACGTGCAAGAATGGAAGGTTGCATCTCGACAAAGAATCAATTCAAGTTGACGAGCCTACTTATTCAAAAGATGGCAGTGCTCATACTGACTGGGAACCTGACTGGGATGTCCAGCGCTTTAGACTTTCTCTAACCTGTGACACCAACAGCTGCGGAGAGGTCGTGGTCGTTTCTGGAGACACTACTCTTTCTCAATATTATGATGAAGAAGATTCTCAATGGGCCTATGAAGCTCTCCTGAGACCCCGCTCATTTTTCCCAGCACCTAACATTGTCAGCCTCCCGTAA	none	Yes
GC4381	Xhv r2 only	MTIRIIFLTAGLAAIFFPTLNIVMSLSVDKTFSLSDAAGIAAGIAAIASTFLGASKEKESVRHDREIFAKFLRDLPHKPSIQLLKDHDFGGDYYKSQVQHLFDFVREWDRPELEFLDKKIEKKRKSLYDAAHNLFEDFMRETVPNDHNPEMSTVYPGNQRGGSRPDSIKQSAATLNASARKFAPQYDEFVRYTRRRLSMES	ATGACGATCCGAATCATATTTCTGACAGCCGGCCTTGCGGCCATTTTCTTCCCAACATTAAACATTGTGATGTCTTTGTCTGTGGACAAGACATTTAGCCTCTCGGACGCGGCAGGCATCGCGGCAGGCATTGCAGCCATTGCATCTACTTTCCTGGGAGCATCGAAAGAGAAAGAAAGTGTGCGACATGACCGAGAGATCTTTGCGAAATTCCTGAGGGACTTACCTCACAAACCCAGCATTCAGCTACTCAAGGACCATGACTTCGGCGGAGACTATTACAAATCCCAGGTGCAACACTTGTTCGACTTTGTTCGCGAATGGGACCGCCCAGAACTTGAGTTTCTGGATAAGAAAATCGAAAAGAAGCGAAAATCGCTTTATGATGCGGCACACAAC…	none	Yes
GC4385	Xhv r2 only	MILPTKHVRPDRALIGVGAEVLDILKRPMTMSRLWDEIRGRRSLHVSNAPIDYQWFVLSLDLLYTMGALDFDRGLVRRIQS	ATGATCCTTCCGACGAAGCATGTCAGACCGGATCGGGCTTTGATCGGCGTCGGCGCTGAGGTGCTCGACATCCTCAAACGCCCGATGACTATGTCGCGCCTGTGGGACGAGATTCGCGGACGTCGTTCCCTACACGTCTCTAATGCGCCGATTGACTATCAGTGGTTCGTCCTTTCGCTGGACCTGCTCTACACGATGGGCGCGCTCGACTTCGACCGCGGCTTGGTGCGGAGGATCCAGTCATGA	none	Yes
GC4386	Xhv r2 only	MVPGPGRLSRVGLAHREETDCLFGNDYCADLDFLSCQERYL	ATGGTCCCGGGTCCGGGGCGCCTGAGCAGGGTTGGGCTGGCTCACAGGGAGGAAACAGACTGCCTGTTCGGCAATGACTACTGTGCGGACCTAGATTTTCTGAGCTGCCAGGAGCGTTACCTATAA	none	Yes
GC4388	Xhv r2 only	MSGTGDHMAKLDKLAGDERLTSHDLADVLTSVEEISVFLDEVEKTDDPAYIARANEVAERTP	ATGAGCGGTACCGGCGACCACATGGCCAAACTGGACAAGCTGGCCGGCGACGAGCGGCTCACATCCCACGACCTAGCCGATGTTCTAACCAGTGTGGAAGAAATTTCGGTATTTCTGGACGAAGTGGAGAAGACCGACGACCCGGCCTATATCGCCCGCGCAAATGAGGTCGCAGAGCGGACGCCATAA	HTH_XRE superfamily	Yes
GC4390	Xhv r2 only	MANFSVAARTLIHLGAELITSDEVALNELIKNAFDAESKRVRIDFRIGLPQAELDQLLDQARSHPSGDEDLSTFVDNVVKRLSADPEAAPKHVITPIDSLQAAASWPEVVALLERINTITVSDRGSGMNAHDLESVFLQIGTPSRYNTQTSEELQRTLLGNKGIGRLAMMRLGDRATVTSWTDQKSAHQINFDWRVFDKTDEMLEQIPIEIVPAESSHDHPTGTVIEIAALQSTWDRAQVEKRFVDSFLRRLQNPFPDLTKQAVFPIDVYYNDGGRIPIEGMKKVLSEHAQADLELVFTPDVKDPSDVVVMTTLVDHQRGIDPQKVLRTGDEVIHKLEATPDELRSIGPFKARIRWFNRDTLRAQTALHGTTKEAKDELDLWSGGVAIYRDGFRVGFSG…	GTGGCGAACTTCTCGGTAGCGGCCAGGACGCTGATACATTTGGGTGCAGAACTCATCACTTCCGATGAGGTCGCCCTGAACGAGCTCATCAAAAACGCATTCGATGCTGAGTCCAAGCGGGTTCGTATCGACTTTCGCATCGGTTTACCACAGGCTGAGCTTGACCAACTTCTCGATCAAGCACGCTCGCACCCCTCCGGCGATGAGGATCTAAGCACCTTCGTCGACAACGTCGTCAAGCGCCTCTCCGCAGATCCCGAGGCTGCGCCGAAGCATGTCATAACTCCGATCGATTCATTGCAGGCCGCAGCCAGCTGGCCAGAAGTTGTGGCCTTGCTTGAGCGTATTAACACGATTACCGTCAGTGATCGCGGCAGCGGCATGAATGCACATGATCTG…	many histidine kinases	Yes
GC4391	Xhv r2 only	MRSTPFTRPTLIAAIELLEQHSQARFNQVVLRLGLEDEITSSTSLSVAKKCDLLGRIVVQRAEDVLQTVDGRMSLGEAVIRQAAQLAQQDAPPPLQTAFARGLSRDGYVLVWDDHGRNPSIRAALPDEVQLPEADDEVHRLLKSFGFATPLGHLDQAVEAHTRGDWAACNSQLRTFFESLFDDIARNICPEEATQRPSSENRRALLAEIGFLAADRNEWTQDGKNYINGLFKMLHTEGSHPGLSDEDHSTFRLHVVLVTARTFLRRLSNGR	ATGCGATCCACACCGTTCACTAGACCAACGCTCATCGCCGCCATCGAACTGCTGGAGCAGCACAGCCAGGCGCGTTTCAACCAAGTCGTGCTGCGGCTCGGTCTTGAGGATGAAATAACCTCAAGCACCAGCCTTAGCGTAGCCAAGAAATGCGATCTGCTCGGCCGCATTGTCGTGCAACGCGCCGAGGACGTCCTCCAGACTGTAGATGGCAGAATGAGCCTAGGCGAAGCCGTGATCCGGCAAGCCGCCCAGTTGGCGCAACAGGATGCACCCCCCCCCCTGCAAACAGCCTTCGCGCGAGGCCTTTCCCGCGATGGATACGTGCTCGTCTGGGATGACCACGGGCGCAACCCCTCTATTCGCGCCGCCTTGCCCGACGAGGTTCAACTCCCTGAA…	none	Yes
GC4392	Xhv r2 only	MGVHMAKKNFLHSKEAHNYAGICRDLTEDQAEALFAQLRWGSETEQACPDCGTFRRHYRRNGKRRWRCADCGHEFSATSRTAFHARKLSYRRLIGLLLFFESGAKGRSLAESARELGVQIKTAQINFGKIRETLVNSMDLTPLQGIVHMDGIYLGGKPRRPNRRTKMPKDALKVRYGKKPPNDPSKPWVSAGMTRRNWRKRMDKRVVISICQTGDKGAGSERVMAFVCRAENEANVIALAQRFIQRGSLVMSDESPAYNRLGSWFEHYSVQHSHEYSTDEGVNNNAAESWNSRIRRHEYGVSHGFRPKYIQDYACEMVWRENFRRACQRSRVHALLKSMVQSPRSTWWRGYFQGNHRETELDIDYFLGRDSLVPA	ATGGGCGTTCACATGGCCAAAAAGAACTTCTTGCACTCCAAGGAGGCGCACAACTATGCAGGGATATGCAGAGATCTAACCGAAGACCAGGCAGAAGCGCTCTTCGCGCAACTGAGATGGGGAAGCGAAACGGAACAGGCGTGTCCAGACTGCGGCACCTTCCGCCGGCACTACCGCCGCAACGGAAAGCGGCGATGGCGTTGTGCGGATTGTGGTCACGAATTTAGTGCCACCAGCCGCACGGCCTTCCACGCGCGCAAACTCTCCTATCGTCGTTTGATCGGTCTGCTGTTGTTCTTCGAAAGCGGGGCAAAGGGCAGGTCCCTCGCAGAGTCTGCCCGCGAGCTTGGGGTCCAGATCAAAACTGCGCAGATCAACTTTGGCAAGATCCGAGAGACG…	several transposase domains	Yes
GC4395	Xhv r2 only	MDVAAKLNEAQITRVAVIDDDLSARITHADLQIADAHVAALLNDLTDPDREEYLALLTREGRMPDEMEDLVEPLAEEAIRVQAPERLRAAAEAVLAARRGHAAPVQRVIDLLKELGIDAGNIDTYSSPQIPHDQLYDLIIVDYFLVDATTNATLPFIREVRETHQEQERPLQVILMSSHQEQLKADFKTIRPELKVSSSRMRIMEKPATDTHLVAWRAALWQLASDRADVTKMERFINDAGTALAAAASATASKLWELDLQAMDLLHELASKDNDDYVRYVEDTISRRLLSDLEADGGMRPALQQLDASLLEHRAANLLSPVAEVGDSRAAIHGLMHSMEWRAGVVGLPPYPAGEGPLVQAHWIRKHLRFGMVLRDPDGTDWLNLTQACDLAQTKESEF…	ATGGATGTGGCGGCTAAACTGAACGAGGCTCAGATCACACGTGTGGCGGTCATTGACGATGACCTGTCCGCTCGCATAACCCATGCGGACCTACAGATCGCAGATGCCCATGTGGCTGCCTTGTTGAATGACCTGACCGATCCCGACCGCGAAGAATACCTCGCGCTCCTGACTCGTGAGGGGCGCATGCCCGACGAAATGGAGGATCTCGTGGAACCCCTGGCTGAAGAAGCGATTCGTGTGCAAGCGCCTGAGCGTTTACGCGCCGCCGCCGAGGCCGTTCTCGCAGCGCGTCGGGGACACGCCGCGCCAGTTCAACGGGTCATCGATCTGCTAAAGGAATTAGGGATCGATGCAGGCAACATCGATACGTATTCAAGCCCTCAAATCCCGCACGAC…	none	Yes
GC4397	Xhv r2 only	MANWLTQAIASGTVASELIYLACWLPSSEVEYLSERARGIYAVYAVWF	ATGGCCAATTGGCTGACGCAAGCGATAGCCAGCGGCACGGTGGCTTCAGAGTTAATCTATTTGGCGTGTTGGTTGCCATCTTCGGAGGTTGAATATTTGTCCGAGCGCGCGCGGGGCATCTACGCTGTTTACGCTGTGTGGTTCTGA	none	Yes
GC4400	Xhv r2 only	MILTALPDDVQFSGHETFPLRQLWLRKAYEAAQHPDFLGNAKLAFVPENGMRRFGVGKNMVSAIRHWALACDVLEERPAGKMGVGTVGRALFGSRGLDPYLEKPASAWWVHWLLAGRAKRSTTWWWVFNRINQQTFESEEVAKALAHAAQQAGHRVSYVTLKRDVDVCLRCYVTRRDGRGADDAAEPLLVDLGLLAEGPIGTFRFRRGAQSSLPDGLFALALLDFWESKARSSGSGQGTLSFEAIAHEFGAPGRVFKLDENSVGDRLTNLEEISEGQLRWSDTAGVRQVSRVLTEPLDALKQRLLKHAYGK	ATGATTCTTACCGCTCTGCCTGACGACGTCCAATTCTCCGGTCACGAGACTTTTCCGTTGCGACAACTGTGGCTGCGAAAGGCCTACGAGGCTGCGCAGCACCCTGATTTTTTGGGCAATGCCAAGTTGGCGTTCGTGCCGGAAAATGGCATGCGTCGTTTCGGGGTCGGCAAGAACATGGTGTCGGCAATCCGCCATTGGGCGTTGGCGTGTGATGTTCTGGAAGAGAGGCCCGCAGGAAAGATGGGCGTCGGCACGGTCGGTCGAGCGCTGTTCGGCAGCCGCGGTCTGGATCCCTATCTGGAAAAGCCGGCAAGCGCATGGTGGGTGCATTGGCTGCTCGCCGGACGTGCAAAGCGGTCGACCACTTGGTGGTGGGTCTTCAATCGCATCAATCAG…	DUF4007	Yes
GC4402	Xhv r2 only	MGQIRACELFLHVCRLNPRRGRDRKRSPAWGAAHRCRVPRHRQSALILAPARSACRSTPAQPAPSWPLAPRLPTATVDQVDGATWSTAAVGRTLWTSRGRAAIGRPAHPCPTASPTPRDGYNHPPRRRAALPRWPWITRGRPRCLVATCRWPRSATAPAAVHWRAPDQAAEQKQRRSAGSDVGSCGRAGGSSLLPAPTCSLRE	ATGGGTCAAATCCGAGCTTGTGAGCTATTTTTACACGTATGTCGGCTGAACCCCAGGCGGGGGCGTGACCGCAAGCGGTCACCGGCTTGGGGTGCTGCGCACCGATGCCGCGTGCCGCGTCATCGCCAGTCGGCCCTAATCCTCGCCCCGGCGCGCTCCGCTTGCAGAAGCACGCCGGCACAGCCGGCGCCAAGCTGGCCGCTCGCCCCCCGCTTGCCCACCGCGACCGTTGACCAGGTAGACGGCGCTACCTGGTCAACGGCGGCCGTTGGCCGCACGCTGTGGACAAGCCGGGGACGAGCGGCGATCGGCAGGCCCGCCCACCCGTGCCCCACCGCTTCCCCGACGCCTAGGGATGGATACAACCATCCCCCACGGCGACGGGCAGCGCTGCCGCGC…	none	Yes
GC4404	Xhv r2 only	MRLFLDTEWADQAGLELVSLALVSEDGEHRFYCEVATLPEQPTDFVRQAVYPLLDRGSAAKGHFEFTAGLRTFLAHFERPFVLFDYRTDVTLFRYALGGFDLSASTLLTLPPEPAAVTTLVLREDVRSGIDRYFSRNPALAHRKHHAAVDADAFRWAFIDALGNL	ATGCGTCTATTTCTCGATACCGAGTGGGCTGATCAAGCGGGGCTCGAGCTGGTCAGCTTGGCTCTCGTGTCTGAAGACGGTGAGCATCGATTTTACTGTGAAGTCGCGACTTTGCCCGAGCAACCAACCGATTTCGTTCGACAGGCGGTGTATCCGTTGCTAGATCGAGGGAGCGCTGCTAAGGGACATTTTGAGTTCACGGCAGGGTTGCGCACATTCCTTGCCCACTTCGAAAGGCCATTCGTACTATTTGACTATCGAACGGACGTCACGTTGTTCCGTTACGCGCTGGGAGGATTCGACCTGTCCGCAAGCACCTTGCTCACGTTGCCGCCGGAACCTGCAGCCGTTACGACGCTGGTGCTGCGTGAGGACGTGCGTAGTGGGATCGATAGGTAT…	none	Yes
GC4405	Xhv r2 only	MGRNLSETFGALPADEQAAIEVRCQNLNQEVEGLRELRQIAGKAQAEIALALNIKQPSVSQIERQNDMYLSTLRSYVEAVGGELELTVKLPKRPALRIHHLGDAAPAIAAKTPALRKSNAPSSRRRHG	ATGGGCCGTAACCTGAGCGAGACCTTCGGAGCGCTTCCAGCAGACGAACAAGCAGCAATCGAAGTCCGTTGCCAGAACCTCAACCAAGAGGTGGAAGGCCTGCGCGAGCTGCGGCAGATCGCCGGCAAGGCCCAAGCCGAAATCGCGTTGGCCCTTAACATCAAGCAGCCCTCGGTCTCCCAGATCGAGAGACAGAACGACATGTACCTCTCGACACTTCGCAGCTATGTCGAAGCTGTCGGCGGGGAATTGGAATTGACCGTCAAGCTACCGAAGCGGCCCGCGCTTCGCATCCATCATCTGGGTGACGCTGCTCCCGCCATTGCCGCAAAAACCCCTGCGCTGCGGAAAAGCAATGCGCCATCGTCAAGGCGGCGCCATGGATGA	HTH_XRE superfamily	Yes
GC4406	Xhv r2 only	MPISAYSTTLKGEYDVVQLLTWLNPGSPTKPDPTHASQADRDFITGDVVCPGCGLGRPTVVVAGRSKTNPKRFTSQAHFRFPEHLELCEFETDGSTSSLDDHLVTLNSTNSALTRLIGDWVSKGIELGIFDQQTMREMRQWFLKIRQDHSYRCEVDQDFIAELLKLPYDYLSLAPKFTPAMAKLPNFNPNEFGNQKFIDENQDIYAVLNRDRHALHAMRQNQSIIVARIKQSVGTLIFDPSATEREYKQVRQLAYFIVGQERSFKWPPKLLQDERKVSYSLISAFCALLLFSNSGDINGAIDAYARIRSAGNPADQLAGNIIGLNPFFDHGILSAIAMAHKVKKLRQNGLVVGSRIDQIRKEISSVVFPR	ATGCCGATTTCCGCTTACTCAACGACCCTCAAGGGCGAATACGATGTAGTTCAGTTGCTCACATGGCTAAATCCCGGAAGCCCGACCAAGCCTGACCCCACCCATGCATCGCAAGCGGACAGAGACTTCATCACTGGCGATGTTGTTTGCCCTGGTTGCGGCCTCGGAAGACCGACCGTTGTCGTCGCCGGCCGCTCGAAAACCAATCCTAAACGCTTTACAAGTCAGGCTCATTTCCGCTTTCCGGAACATCTAGAGCTATGCGAGTTCGAGACCGATGGCAGCACCTCATCCTTGGATGACCATCTTGTCACTCTGAACTCGACCAACTCAGCTCTGACAAGACTGATTGGAGATTGGGTCTCTAAGGGCATCGAGCTTGGAATATTTGACCAACAA…	none	Yes
GC4407	Xhv r2 only	MEEDLEPDHIGRIGERQFEMLCERAGLICNKSTVDVMGWDFIVEFPMTSAGLPSLPLDQRPINAGRVQLKSTLGRARNRIRLSLSAIERLAKDSHPALIIVFRMRGDGELQSAYLVHLIGNELARVLKRLRKADARKAHDINHTDISYDYEKVGLRFEPTAAGLLAALSAACGQNPGAYTIEKQRQLVELGYENGQFEAEALIQIDGPEHFNNLLLGLTPLKPQRLRVFDSRFGIRLPYKGTLFDDIEELHLVPPTLGRCEISIRGRSFGQASRFDAEMFIGPPLAALDGPELLIRSSNFIVRLTPRGLKFESVGSIDDMERSLEEWAELLRALTLMSTGRATLTISGNDRIPPITFHADQSITGPYLEELPLLSAFADGWLRLLTKAGMRSTATFPLN…	ATGGAAGAGGACCTAGAACCCGATCACATTGGCCGCATTGGCGAGCGTCAATTCGAAATGCTCTGCGAACGCGCTGGCCTCATTTGCAACAAGAGCACTGTCGATGTCATGGGCTGGGACTTCATCGTCGAGTTTCCAATGACGTCGGCCGGACTGCCATCGCTGCCCCTCGATCAACGCCCCATCAATGCTGGCCGGGTTCAGCTAAAATCAACGCTCGGTCGCGCTAGAAACCGAATTCGCCTCAGCCTGTCGGCCATCGAGCGCCTGGCCAAGGATTCTCACCCAGCTCTCATCATCGTGTTCCGAATGCGCGGCGATGGGGAACTTCAATCCGCGTATCTCGTCCACCTTATCGGGAATGAACTCGCGCGGGTTCTCAAACGGTTGAGGAAGGCA…	none	Yes
GC4408	Xhv r2 only	MSAIPPPIHPQPSVVPPPVQPIRNHLAWSITMTVLCVLICCSCWTIPGIITGIVAIVFAAKVNPLLNVGDIPGAVKASSTAKILAWVTTAIFVLGLLLWIVSIASLGVDGYKARILEMQQQIEQSR	ATGAGTGCCATCCCACCGCCGATCCATCCGCAGCCTTCCGTTGTGCCGCCACCCGTCCAGCCGATTCGAAATCATCTGGCCTGGTCCATCACGATGACGGTTCTTTGCGTTCTGATTTGCTGCTCATGCTGGACGATTCCAGGCATCATCACCGGCATCGTGGCGATCGTCTTTGCGGCGAAGGTCAATCCCTTGCTCAACGTGGGCGATATTCCAGGGGCGGTCAAGGCGTCGAGCACTGCAAAAATATTGGCGTGGGTCACCACCGCCATTTTTGTGCTTGGACTACTTCTTTGGATAGTTTCAATCGCCAGCCTTGGTGTAGATGGCTACAAGGCACGCATTCTTGAGATGCAGCAGCAGATCGAACAGTCGAGATAA	CD225, transmembrane protein - this is a plant domain?	Yes
GC4413	Xhv r2 only	MQWSNRITPYDEAHFVASMWLLDAEADGVDWQEVAKIVPHCDPVAELERTRHGCENYLRQARWMTETGYRKILTDDRDRLQ	GTGCAGTGGTCCAACAGGATCACCCCTTACGACGAGGCCCATTTTGTCGCCAGTATGTGGCTTCTCGATGCTGAAGCAGACGGCGTGGACTGGCAGGAAGTCGCCAAAATCGTGCCGCACTGTGACCCTGTGGCAGAACTGGAGCGCACCCGCCATGGCTGTGAAAATTATCTAAGACAGGCAAGGTGGATGACAGAGACCGGATATCGGAAAATCCTCACCGACGACCGCGACAGACTGCAATGA	none	Yes
GC4415	Xhv r2 only	MDELQRSIYVDRFRLAFHTQKGTAFQDWFVRVAGYAFGPDFEEVRPYGPYGDLKCDGRRISTGSVFQCYAPDSMKEAELITKVDEDFHGARGHWAGNMQEWVFVHNDARGLPPNAVQHLDALRKAHASLQIATWSEPELLTLTMGLNLSQLQALFGPAASIAIVDRLVMSDLMPIIDALQRQEPNPGNPPLTPPSAEKLEKNKLSEESGLFLRIGRRKSSLVDTFFRKSPRPDLGERIAEAFRLRYTELKALDLPADTIFKHLQDYAGFSGEPKRQGAALAVLAYFFDSCDIFEDPTVTVEAI	ATGGATGAATTGCAGAGGTCGATCTACGTTGACAGGTTCCGTTTGGCCTTCCATACCCAGAAGGGCACTGCCTTTCAAGACTGGTTTGTTCGAGTAGCCGGCTACGCCTTTGGCCCCGACTTCGAGGAGGTCCGGCCTTATGGCCCCTATGGAGACCTGAAATGCGACGGACGCCGAATCAGCACGGGTTCCGTCTTCCAGTGCTATGCGCCCGACTCCATGAAGGAAGCCGAACTCATCACAAAAGTCGATGAGGATTTCCATGGAGCCCGTGGCCACTGGGCAGGCAACATGCAGGAATGGGTCTTCGTCCATAATGACGCGCGAGGCCTGCCGCCTAACGCGGTCCAGCATTTGGACGCGTTGCGCAAGGCCCACGCTTCTCTCCAGATCGCGACA…	none	Yes
GC4419	Xhv r2 only	MAKRSKEPLYLDFAASTPPADEVVDAMLPWLRHAHANPHSEHFHGRRTALALDDARVAVAALIGGQPEGVVFTSGATEANNLALKGMLSEAGGRKSLWLADTEHKSLREPARHLSRAGVTVKRLAVQNTGLIDVATLMAALDNPDCTPGLIAVGHGNNEVGTLQPLPALAECVHAYGHLLHVDASQSAGRVPLDVEAINCDLMCLSSHKLYGPGGIGALYVARDLKEQLQPQLHGGGQEGGLRSGTVPTFLAVGFGTAATLARKRVIEDTERQQRLTIEFLDTLSAQGVAFQLIGHPTQRLPGHLSLRFLGVDAEDLLALLAPVLSASTGAACAAGELRASHVLRALGLDESAASEVIRFTFGRSTRKEELRMAVEHTAAAIGRIYERSC	ATGGCCAAGCGATCTAAGGAACCGTTGTACCTCGACTTCGCTGCGTCGACCCCGCCTGCGGATGAGGTCGTCGATGCGATGCTGCCTTGGCTGCGTCATGCCCATGCCAACCCACACTCCGAGCACTTCCACGGCCGCCGTACTGCGCTTGCCCTCGACGACGCTCGGGTGGCCGTGGCGGCTCTTATTGGTGGACAGCCCGAAGGGGTCGTGTTCACCTCTGGCGCCACCGAGGCTAACAATCTGGCGCTGAAGGGCATGCTCTCGGAGGCCGGGGGGCGCAAAAGTCTGTGGTTAGCGGATACAGAACACAAATCATTGCGAGAACCCGCGCGCCACCTCTCGCGTGCAGGCGTCACGGTCAAACGGCTGGCGGTGCAGAACACCGGACTCATCGAC…	NifS AAT_I superfamily	Yes
GC4420	Xhv r2 only	MPINYRELVTPTVFVDRSGKRSNPRSLCWPEQDRISRVV	ATGCCTATCAACTATCGCGAGCTTGTCACCCCCACCGTCTTCGTAGATCGGTCTGGAAAGCGCAGCAATCCGAGGTCGCTGTGCTGGCCGGAACAGGACCGGATCAGCCGGGTGGTGTAA	none	Yes
GC4421	Xhv r2 only	MARGSARYDAQSDQLVIGRTRVLVAAVFEALAQGIDEDVSGDEDKTVLLKLTEEQHKRLRVRAAEASTTMNGLAKLALRRSGLM	ATGGCTAGAGGGTCGGCCCGGTATGACGCGCAAAGCGATCAATTGGTAATCGGGCGCACCCGCGTGCTTGTTGCCGCCGTTTTCGAGGCCCTGGCGCAAGGCATTGATGAAGACGTGTCCGGAGACGAAGACAAGACAGTATTGCTGAAACTGACGGAAGAACAGCACAAGCGCCTCCGCGTGCGTGCCGCGGAAGCCAGTACCACGATGAACGGGCTGGCAAAGCTCGCGTTGCGTCGTAGCGGGCTGATGTAG	none	Yes
GC4980	Xhv r3 only	MPPGKSWLTQKPTLSIMPNHADYWHVFKEPHQATEYNQNSKARFALTGDSRGMFYVGDTLNGVLWETVLRDVEPNRRLEVDVDVNQLRDMRAVRLALMEPALPLLDLRQPGLRGLGFGPNTDKAVEVARLIATPDHSATHGEIEAIRKELSGFGMPGMPCLAWVSRQHSGSNVFLCYDPPTKPDNWLIKDNVVALDDPRTGHDLIKKALEEAGFSWAPAYYTSAI	ATGCCGCCTGGTAAGTCCTGGCTCACTCAAAAGCCCACCCTCAGCATCATGCCGAACCATGCAGACTATTGGCATGTGTTTAAAGAGCCGCACCAAGCGACTGAATATAACCAAAATTCCAAAGCACGCTTCGCGCTCACAGGGGATAGCCGAGGAATGTTTTATGTTGGCGACACGCTCAACGGCGTGCTTTGGGAAACCGTGCTCAGAGATGTTGAGCCCAACAGGCGCTTGGAAGTCGATGTCGATGTCAACCAGCTACGAGACATGCGGGCAGTTAGGCTCGCTTTGATGGAGCCGGCTCTTCCATTGCTCGACTTGCGACAACCTGGGTTGCGTGGCTTAGGGTTTGGCCCCAACACCGATAAGGCAGTGGAAGTGGCGCGTCTCATCGCCACA…	none	Yes
GC4971	Xhv r3 only	MTTRFDFIELSKDAFVQETGVVEDEDLAKLAPLRAGYVRVFVPSGAGSGIKRSARNGVARSSVETAFSLLGNKRVFSHLFAEKPSLSATLAHFIELSLPKSESGLSPDVVKLSHYRPTFRDLSLAKKRPKIGNDHITVIVQTRGDLAALLSSKRETVLSVEEDPPIPRKDGSFAKPPQDSAASAERRMRLIQDENWMTHIELTEVLGYAVSSAKQTASKLRRNKRILGAWVRPERAYRYPRFQLDGVHIKEQIAPLLNILPEGDGTGWSQIQWFYTRHAQLGGKTPAQVIVTDSSKVLAVAIKQFKDDADAAW	ATGACAACCCGCTTTGATTTTATTGAATTGTCCAAAGACGCCTTTGTCCAAGAAACAGGCGTGGTTGAAGACGAGGATTTGGCCAAGCTTGCGCCCTTACGCGCAGGTTACGTTCGCGTGTTCGTGCCTTCCGGTGCTGGCTCTGGGATTAAGCGAAGTGCTCGAAACGGCGTTGCTAGATCCTCAGTGGAAACCGCATTTTCTTTGCTGGGTAATAAACGCGTGTTTAGCCATCTCTTTGCTGAAAAACCCAGCCTTAGCGCCACTTTAGCTCACTTTATCGAATTGAGTTTGCCTAAGTCAGAAAGTGGGCTGAGTCCGGATGTCGTCAAACTTAGTCATTACCGGCCGACATTCCGCGACCTTTCCCTGGCGAAAAAGAGACCAAAGATAGGCAAT…	none	Yes
GC4952	Xhv r3 only	MSAKFNQILFLDALPEGENTAARLYADVSDWACVMEQTPAIVFRRVLSAQAFIDLLRECAELAAQQPYVPLLHIECHGGEGGLEFADGSQLTWADMKPAFVALNTATRLNLIVIVAACFGGSIGGSARVEERAPFWAFLAPKREIGAGILEDGLSVFYQTLLRTRSSEQAMAALRATEAGKEFWQISAHTIFQMIVKGYEENHLTDDAVQQQAARLRAMAAQYGAIWSQAQVEAKIRDPAIFEGFRQTFFMIDIFPEHAERFAN	ATGAGCGCCAAATTCAATCAAATTCTGTTCCTTGATGCGCTCCCAGAGGGGGAGAACACCGCTGCCCGTCTTTACGCCGACGTTTCCGACTGGGCTTGTGTGATGGAGCAAACCCCAGCCATCGTGTTCAGACGTGTGCTGTCTGCCCAGGCGTTCATTGACCTCCTTCGCGAGTGTGCGGAGCTAGCAGCGCAACAACCCTATGTTCCGCTTCTACACATTGAGTGCCACGGAGGGGAGGGGGGCTTGGAGTTTGCCGATGGCTCGCAACTTACGTGGGCCGACATGAAGCCTGCGTTCGTTGCGCTTAACACGGCAACCAGGCTCAATCTGATTGTCATTGTCGCGGCTTGCTTTGGGGGATCAATAGGCGGTTCCGCTCGTGTTGAGGAGCGAGCA…	none	Yes
GC4944	Xhv r3 only	MLLAPGDGSMMQQQGVPKWPSVGCFEVQATGGRAYRGALGAIAQNPAGQTNLTFIRVVLVPNDQNPYDSNAVAVLYRSVSVEFELLGHLSQALALDLIRPGFRRHSRPSLRVAPFKLYRGQVAS	ATGCTGTTGGCTCCCGGCGATGGATCGATGATGCAGCAGCAAGGCGTGCCTAAGTGGCCCTCTGTGGGATGTTTTGAAGTACAAGCGACAGGAGGCAGGGCGTATCGTGGTGCGCTCGGAGCGATCGCGCAGAACCCGGCGGGCCAAACGAACCTGACCTTCATTCGAGTCGTTCTTGTTCCAAACGACCAAAATCCCTACGACTCAAACGCTGTGGCAGTGTTGTATCGCTCTGTGAGCGTCGAGTTCGAGCTCTTGGGCCATCTTTCGCAAGCCCTTGCGTTGGACTTGATACGCCCAGGGTTCCGTAGACACTCAAGACCCTCGTTGCGCGTAGCGCCGTTCAAACTCTACAGGGGACAGGTCGCCAGTTGA	HIRAN superfamily	Yes
GC4903	Xhv r3 only	MLRAPLRLSDVSVRFISPNGLFAMSGQRQSALLRLVPQCVCVQHDSKEAR	ATGCTTCGTGCACCCCTGCGCTTGTCGGACGTGTCGGTCCGATTCATTTCACCAAATGGGCTGTTTGCAATGTCCGGGCAACGCCAGAGTGCCTTGCTACGTTTGGTGCCCCAGTGCGTATGCGTCCAGCATGATTCGAAGGAGGCACGCTAA	none	No - all Xhv races and some non-targets detected
GC4897	Xhv r3 only	MYKKRYRYKKAGVGLLDLTAGPVVQGDLFAGVDPRSKSLMDILDKANKKFGAER	ATGTATAAGAAGAGATACCGCTACAAGAAAGCCGGCGTTGGCCTGCTGGATCTCACGGCAGGACCGGTGGTCCAAGGCGACTTGTTCGCGGGTGTGGATCCTCGTTCCAAGAGCCTCATGGACATCTTGGACAAGGCCAACAAGAAATTCGGCGCGGAACGGTAG	polY superfamily	Yes
GC4893	Xhv r3 only	MEVLVSLGADVNSAGEHGYTPLHNAVEQGMVVAVKWLLERGANKEAVNDAGMTPKELALVLDEKDLVEVLNS	ATGGAGGTCCTCGTCTCCCTTGGTGCAGACGTCAATAGCGCTGGGGAGCATGGCTATACGCCACTTCACAACGCAGTTGAGCAGGGTATGGTTGTGGCCGTAAAGTGGTTGTTAGAAAGGGGCGCTAACAAAGAGGCAGTCAATGATGCGGGCATGACCCCCAAGGAGCTTGCGCTGGTTCTGGACGAAAAAGACTTGGTTGAAGTATTGAATTCTTAG	PTZ003322	Yes
GC4869	Xhv r3 only	MDDEAQTKHTEEHPALSSWKRWWGSIHWRVYCLFPRIIGCPYDRSALREAEHDAKQNQDSYVPPESKLRCDMVWGVELYGPDEIEQLYGGLKKLGWRSVASSHADNFAHQRVRQMRIRDSSGWINIGVVMPPGRNRHFMPIDNHAKLPESVESLVVRVYQVTPSLTAVAIAFRLNEAAARKYEERLNASLRTIHRRLKGTWQIEHWGPVNQKQEAVRDVREALRSMVKTWFSNHIPGYFCGTHSAMPTMELVVGRGLCSTEGGKRMQTGWRSWQALVAESRSRDNWVSDKYPGLELAFYEDYEVDFGIHLLLRADPDYFTKDVALGTDLTNGSCGSFWDDTFNETLVHCATIELLRSQTRLVRAVRERMKLVRTGRSHVSRTLSEIGSFFDQTLGSPSV…	ATGGACGACGAAGCACAGACTAAGCACACAGAAGAGCATCCGGCGCTATCAAGCTGGAAGCGTTGGTGGGGGAGCATTCATTGGCGCGTTTACTGTCTATTTCCTAGAATCATTGGTTGTCCCTATGATCGGTCAGCTTTAAGGGAGGCTGAGCACGATGCTAAGCAGAATCAAGATTCCTATGTGCCACCAGAAAGCAAGCTTCGCTGTGACATGGTTTGGGGCGTCGAACTATACGGGCCTGACGAGATTGAGCAGCTTTACGGCGGATTGAAGAAACTGGGTTGGAGGAGCGTTGCGAGTTCTCATGCAGACAATTTTGCGCACCAACGGGTCCGGCAAATGCGCATCCGTGACTCGAGTGGATGGATAAATATCGGGGTGGTGATGCCACCTGGG…	none	Yes
GC4868	Xhv r3 only	MDAKTNQLDALFDGNKFYQVPLFQRPYVWDEKENWEPLWEDIQALLDKRLRTGKAHPHFMGAIVLEQVPNPAGSIETRLVIDGQQRFTTLQVFLMAARNLCTAKGAEKFAGRFTGLIENAANRAETEEEKFKLLPTNSDRPAFRLVCESTSDAEVEQGAKGKPELHGSQIVGAYRYFSKHLVDWAAGKLDDEADAEALSGKTVGDRLECIWLVVQDGLQLVVINLTAGDETQVIFETLNARGTELLPADLIKNYLFRKAARVEGATEKYVEKLYAKHWERFDSKFWREPVQQGRIYRPRIDLFINHYLSMMTRDEVKSTHLFNAYKNFVDHAEADPEASIPAPTTPAAHIQQLAQFGDIFQAFYEPKDHDALALFLRRLEAVDTATIYPFLLYAYASLM…	ATGGACGCAAAAACCAATCAGCTCGACGCTTTGTTCGACGGAAACAAGTTTTACCAGGTGCCGCTGTTTCAAAGGCCCTATGTCTGGGATGAGAAAGAGAACTGGGAGCCGCTTTGGGAAGATATCCAAGCACTCTTGGACAAGCGGCTTCGCACAGGCAAGGCGCACCCGCACTTCATGGGCGCCATCGTGCTCGAACAGGTGCCCAACCCCGCAGGTTCCATCGAGACACGCCTGGTCATCGACGGCCAGCAGCGCTTCACAACCTTGCAAGTCTTCTTGATGGCTGCGCGTAACCTATGTACTGCCAAAGGGGCGGAGAAGTTCGCTGGTCGCTTCACTGGCTTGATCGAGAACGCAGCCAACCGGGCAGAGACCGAAGAGGAAAAGTTCAAGCTT…	DUF262, HNHc endonuclease superfamily	Yes
GC4852	Xhv r3 only	MDILATISIASGLASAAAWIYASHVKVSRDKALSQRHRAAEKTSSTPDLSGVNFDGWEVRETLAAQSKWNSIGAVLAALAVLCQAVSQATAHV	GTGGACATTCTGGCAACCATCTCAATCGCATCTGGCTTAGCTTCGGCCGCAGCTTGGATTTATGCTAGTCACGTGAAGGTATCACGAGACAAGGCACTCTCGCAGCGACACCGCGCGGCTGAGAAAACTAGCTCGACTCCTGACCTCTCGGGTGTGAATTTTGATGGTTGGGAGGTGCGAGAGACTTTGGCTGCCCAATCCAAGTGGAACTCTATTGGGGCAGTTCTTGCAGCATTGGCAGTGCTTTGCCAAGCCGTTTCCCAAGCAACTGCTCACGTATAA	none	No
GC4838	Xhv r3 only	MCADEGEIARPGRVRLSHVELSVKQVGSRLALHPSMEARFAT	ATGTGTGCGGATGAAGGTGAAATCGCTCGCCCAGGCCGTGTCCGGCTCAGTCACGTCGAACTGTCGGTCAAGCAGGTTGGCAGCCGCCTTGCACTGCATCCCTCCATGGAAGCGCGGTTTGCGACC	none	No - some Xhv r2 strains detected
*tested empirically prior to in silico testing, found to be Xhv race 1 specific with touchdown procedures on subset of Xhv strains

## Sheet: Table S2
Table S2. Additional primers developed and tested for specificity to potential Xhv pathovar- or race-specific gene cluster targets
Gene Cluster Target	Forward Primer 5' to 3'	Reverse Primer 5' to 3'	Amplicon Size	Target Strains	Result
GC3906/3950	AACGCGGACTGTATTGACCA	TAGTCTTGCGTCGTGTCGTC	120	Xhv only	Xhv race 1, 2, and 3; multiple bands in Xhh and Xhg
GC3906/3950	ACGACACGACGCAAGACTAC	AAGTGCCACAGCCTTCTCAG	254	Xhv only	Xhv race 1, 2, and 3; X campestris pv. coriandri
GC4971/5699	AGCGCCACTTTAGCTCACTT	TCTGCTTGGCGCTAGATACG	388	Xhv race 3 only	Xhv race 3 strains and Xhv race 1 strains from Hawaii
GC4971/5699	ATTAGGTGCTTGGGTGAGGC	TGACCTGTGCGGGAGTTTTT	191	Xhv race 3 only	Many bands in all X. hortorum strains; bright band in Xhv race 3 strain.
GC4971/5699	CCAGCCTTAGCGCCACTTTA	CCGTCTCGCGCTTACTAGAC	219	Xhv race 3 only	Xhv race 3
GC3947	GCAGCTAGGCCACAGATCAT	AACGGTGTGGATTGGTTGGT	230	Xhv only	Many bands in all X. hortorum strains; many bands in Xhg, Xhcy, Xhp, and Xht
GC3879	CAAGAGAAGACGAGGAGCGTT	CTCAGGCGCAGGTGTAAGAC	97	Xhv only	Xhv race 1, 2, and 3; Xhg
GC3887	GCGGTACAAGAAGGCTGACT	TCTTCGGGGTCAAGCAACTC	429	Xhv only	Xhv races 1, 2, and 3; Xhcy and X. campestris pv. coriandri
GC3980	ATGGCTACTACGCACAATCCACTC	GGGCCCACACCAACAGAATG	208	Xhv race 1 only	Xhv races 1 and 3; Xhg, Xhcy, and X. campestris pv. coriandri
GC4381	TCAAGGACCATGACTTCGGC	GGTCCCATTCGCGAACAAAG	78	Xhv race 2 only	78 bp and 3 kbp bands in Xhv race 2
GC4381	GAAAGTGTGCGACATGACCG	CAAGGTTGCGGCACTTTGTT	351	Xhv race 2 only	Xhv race 2; X. campestris pv. coriandri*
GC4381	TCAAGGACCATGACTTCGGC	CGTATTGCGGTGCGAACTTT	309	Xhv race 2 only	Xhv race 2; X. campestris pv. coriandri*
GC4980	CCCAACACCGATAAGGCAGT	TGCACTGGTGTAGTAAGCCG	318	Xhv race 3 only	Xhv race 3; Xht*
GC4980	ACTCAAAAGCCCACCCTCAG	AGTCGAGCAATGGAAGAGCC	295	Xhv race 3 only	Xhv race 3; Xht*
GC4980	CTTCCATTGCTCGACTTGCG	GGCTTTGTAGGCGGGTCATA	245	Xhv race 3 only	Xhv race 3; Xht*
GC4980	CTTCCATTGCTCGACTTGCG	TGCACTGGTGTAGTAAGCCG	369	Xhv race 3 only	Xhv race 3; Xht*
GC3979	GAAAACTGATGCGTACGGCG	TGGAATGGCAGGAGACGATG	110	Xhv only	Xhv races 1, 2, and 3; Xhp and Xht
GC3997	TTGAGCAGGAAGCGTATCGG	CTGTGACTGGAAGGTGCCAT	83	Xhv only	Xhv races 1, 2, and 3; Xhg
GC3887	CAGCCTCAAATCCCCGCTTA	GATAACCTCCCAGACCGCTG	265	Xhv only	Xhv races 1, 2, and 3; Xhg
GC3887	GGTCGCTTTCGTTTACGGTG	GGACTGCAGCCATTCGTAGA	83	Xhv only	Xhv races 1, 2, and 3; Xhg
GC4021	TTAGCAAAGGCGCTGGACTT	GCAAGCCCTTCACAAGGTTC	133	Xhv race 1 only	Xhv race 1
GC4021	CTTTCATGCGACGTCAGACC	TGGGACACCACAAGAATCACC	51	Xhv race 1 only	Xhv race 1
The asterisk refers to primer sets that were only evaluated in silico using our anvi’o alignment and NCBI’s Primer BLAST, with primer pair specificity checking with the nonredundant protein database and the organism set to ‘Xanthomonas hortorum’.
Multiple GC numbers for the same gene cluster are due to multiple interactions of the pangenome alignment, once before the addition of X. hydrangeae and one after. We publish our results using the final pangenome with X. hydrangeae included, but retain here some of the old GC designations for our records.
Most these primers produced the predicted fragments in non-target strains, including related Xanthomonas strains: X. hortorum pv. hederae (Xhh), X. hortorum pv. gardneri (Xhg), X. hortorum pv. cynarae (Xhcy), X. hortorum pv. pelargonii (Xhp), X. hortorum pv. taraxaci (Xht), and X. campestris pv. coriandri.
